# Supplementary material for: Venom Variation of Neonate and Adult Chinese Cobras in Captivity concerning Their Foraging Strategies
Source: Toxins (Basel). 2022 Aug 29;14(9):598. doi: 10.3390/toxins14090598 (PMC9501182; doi:10.3390/toxins14090598)
Supplement: Supplementary file 1 [file toxins-14-00598-s001.zip]

Archive with 1 entries (1 files):
- toxins-1845235-supplementary.pdf
